# Supplementary material for: Characterization and Vaccine Development of Vibrio anguillarum, Aeromonas salmonicida salmonicida and Aeromonas salmonicida masoucida Isolated from Salmonids in Republic of Korea
Source: Vaccines (Basel). 2025 Dec 12;13(12):1238. doi: 10.3390/vaccines13121238 (PMC12737356; doi:10.3390/vaccines13121238)
Supplement: Supplementary file 1 [file vaccines-13-01238-s001.zip]

Archive with 1 entries (1 files):
- vaccines-4008086-supplementary.pdf
